# Supplementary material for: Sperm metabolism is altered during storage by female insects: evidence from two-photon autofluorescence lifetime measurements in bedbugs
Source: J R Soc Interface. 2015 Sep 6;12(110):20150609. doi: 10.1098/rsif.2015.0609 (PMC4614475; doi:10.1098/rsif.2015.0609)
Supplement: data Fig2 [file rsif20150609supp1.xls]

## Sheet: intensity raw
Wavelength	740 nm	760nm	800	850	900
301,00	185.764	996.096	-374.516	-81.745	-486.851
302,00	745.851	74.392	633.463	476.955	1164
303,00	1632.01	117.672	249.394	2294.74	522.948
304,00	-73.294	558.623	87.367	783.866	433.134
305,00	-255.301	1571.76	257.604	222.747	-115.587
306,00	291.559	301.119	1331.98	1044.93	-47.005
307,00	-147.83	-324.579	567.316	530.983	567.068
308,00	-882.984	-494.226	-145.976	-660.649	-543.507
309,00	1056.25	-483.634	217.093	271.287	358.947
310,00	41.64	441.773	226.656	-798.398	329.935
311,00	-261.044	701.946	947.488	1066.65	1170.34
312,00	-579.268	582.552	560.062	-287.618	-815.167
313,00	299.196	278.077	-55.036	10.603	-361.948
314,00	1403.17	56.375	919.629	816.212	1257.45
315,00	791.115	1432.3	-55.078	949.275	177.28
316,00	694.017	-73.962	496.286	-62.034	203.429
317,00	-975.698	972.034	-900.917	-1010.21	-1099.03
318,00	-400.307	179.794	542.795	-707.221	-1456.72
319,00	-1478.24	-478.481	-1426.46	-556.213	-709.82
320,00	-530.403	-401.443	-738.877	188.221	-1129.14
321,00	573.171	256.494	228.61	907.88	563.214
322,00	-729.292	416.863	381.529	607.322	20.654
323,00	973.019	-199.402	746.448	187.885	1052.36
324,00	307.442	-88.48	-248.119	-495.962	325.623
325,00	-486.701	80.634	1479.13	-381.922	1335.5
326,00	-717.763	638.479	-760.532	-1065.47	265.953
327,00	546.019	-49.137	-799.17	-203.152	-439.739
328,00	-646.82	528.862	204.187	-1099.82	-1123.98
329,00	-221.784	-1241.7	-618.309	-867.27	582.461
330,00	-239.135	726.186	402.168	-286.875	146.084
331,00	28.441	-365.742	584.693	214.186	91.489
332,00	557.384	-23.1	-305.164	-842.461	-556.885
333,00	286.554	-275.525	1049.88	485.22	2335.51
334,00	-617.978	1018.82	-43.959	-1252.54	-361.528
335,00	-132.718	-1277.32	-178.45	-45.372	484.373
336,00	24.2	301.868	303.543	-124.743	-163.229
337,00	814.153	945.571	162.243	-85.805	-36.601
338,00	-886.318	23.819	118.886	-1154.64	167.295
339,00	542.176	387.341	-28.214	153.961	273.828
340,00	-112.411	174.453	-120	344.984	-161.968
341,00	528.085	1069.64	-814.302	-403.137	519.296
342,00	110.717	-103.737	-551.198	10.831	416.081
343,00	175.976	213.143	1474.94	215.697	857.928
344,00	-505.373	301.912	-112.249	-12.173	-169.567
345,00	-476.399	-1072.75	1135.78	-899.144	119.673
346,00	1443.34	-952.249	1234.7	1515.35	2253.09
347,00	-609.5	898.578	-1273.3	550.333	527.333
348,00	-510.836	-296.833	618.22	-538.406	336.409
349,00	1034.99	1474.6	437.74	-126.816	389.394
350,00	-770.936	-819.228	958.993	301.102	-65.492
351,00	-761.661	28.751	-365.95	-292.304	-665.417
352,00	982.943	-992.898	453.842	201.992	1135.37
353,00	93.592	802.362	-275.11	-1385.33	275.649
354,00	127.34	-37.472	53.165	-514.176	-614.81
355,00	142.563	-829.114	659.082	-217.305	-355.2
356,00	-762.615	-25.142	-537.125	-1130.26	104.835
357,00	242.213	-951.243	-343.502	-564.014	1024.29
358,00	-162.308	-194.862	686.121	-1018.13	-64.582
359,00	581.594	-304.114	1398.33	-594.307	1918.92
360,00	-190.478	687.173	-310.887	-98.896	-562.469
361,00	-23.742	-270.136	-947.561	513.554	-568.102
362,00	-97.834	-192.351	282.535	480.046	367.972
363,00	603.385	-421.275	436.876	273.877	625.603
364,00	141.119	676.22	174.617	-271.821	349.235
365,00	313.509	1004.13	771.316	788.635	1746.41
366,00	-659.026	1005.09	-388.176	-410.487	232.802
367,00	-548.922	-10.487	-454.059	-1755.67	-1073.79
368,00	-864.638	-1102.71	-252.016	-1425.74	-671.589
369,00	931.656	-739.299	462.354	-41.212	423.099
370,00	1181.1	193.791	-344.715	658.719	1034.42
371,00	295.723	22.587	-19.625	12.298	877.547
372,00	370.141	996.906	377.294	900.329	773.741
373,00	600.315	24.816	582.335	851.279	188.071
374,00	-246.042	625.503	940.587	-234.579	-266.089
375,00	1152.57	-854.053	1090.02	391.43	722.308
376,00	388.155	759.443	-320.886	-0.452	1205.97
377,00	-322.612	-265.124	-777.734	-30.592	496.481
378,00	680.019	-183.761	423.369	395.315	599.99
379,00	-452.592	-90.087	-592.198	-210.964	671.384
380,00	1639.48	-403.162	2790.51	1425.94	1119.07
381,00	189.832	1423.97	64.237	-314.645	-280.792
382,00	515.129	-86.927	36.394	418.303	217.994
383,00	1463.05	351.89	-156.613	27.726	-310.547
384,00	721.348	151.094	685.719	324.354	355.702
385,00	-809.931	770.983	-623.449	-426.135	216.031
386,00	-69.435	-744.107	1010.1	-56.778	347.238
387,00	-512.732	388.472	-229.033	-76.685	-318.396
388,00	64.432	-1056.83	-22.78	-22.677	-112.677
389,00	421.874	256.809	-153.871	89.085	1078.92
390,00	55.385	-283.151	-51.374	330.524	-61.37
391,00	-276.569	66.215	-99.376	0.7797	308.889
392,00	176.571	141.364	-572.418	270.024	501.975
393,00	748.523	769.306	489.344	-47.588	773.093
394,00	-438.72	-0.7883	-471.658	386.569	-51.309
395,00	-530.363	894.331	-817.693	-867.384	-774.868
396,00	433.753	-670.145	887.835	810.071	547.675
397,00	-20.238	-95.501	67.838	-176.805	-313.769
398,00	64.481	824.287	443.128	0.7979	-244.781
399,00	-638.267	178.963	-164.106	-439.253	-200.64
400,00	442.935	-565.439	446.873	453.388	433.615
401,00	766.201	162.334	2087.07	570.469	1150.88
402,00	-433.053	953.661	135.649	-638.714	146.531
403,00	1991.27	177.828	838.576	439.278	-228.744
404,00	589.733	2371.63	811.228	512.297	313.109
405,00	-183.271	1083.55	497.874	0.4765	340.24
406,00	-88.581	911.691	-250.83	-0.1696	446.089
407,00	744.222	950.243	208.034	-321.846	657.311
408,00	1222.91	1046.9	18.174	-158.922	208.672
409,00	373.382	677.427	1671.2	1677.56	1648.29
410,00	815.681	1968.29	419.381	313.535	931.354
411,00	1268.17	1318.76	140.679	609.83	922.611
412,00	1472.04	1104.37	1017.23	177.166	494.977
413,00	836.717	1340.43	-649.203	-124.137	552.96
414,00	558.352	592.657	-998.107	142.784	336.192
415,00	1473.81	1656.26	580	60.626	-110.834
416,00	1227.21	1907.76	173.467	802.39	1686.39
417,00	1670.03	2492.54	1151.98	-0.9939	738.624
418,00	2033.98	1860.75	958.232	410.797	253.537
419,00	2198.56	1343.36	626.709	2167.5	2271.31
420,00	1469.89	3116.86	452.863	279.063	778.02
421,00	1603.53	2233.02	968.085	260.18	326.768
422,00	1868.98	2565.93	1051.21	986.397	700.774
423,00	3316.85	3079.07	-541.306	1441.33	1810.66
424,00	807.711	1731.57	-253.106	-116.12	-89.19
425,00	2724.11	2341.56	2335.19	2402.25	910.403
426,00	2038.64	3921.91	788.879	1834.86	935.766
427,00	1007.97	3851.68	1241.66	877.189	-512.811
428,00	1382.94	3082.8	644.262	1461.64	70.157
429,00	2337.73	2810.16	942.336	964.429	240.899
430,00	2133.28	3321.97	533.167	72.188	788.215
431,00	2932.35	4202.34	1922.5	935.139	1371.05
432,00	2013.78	3638.19	982.292	762.478	1337.92
433,00	3270.29	4417	1220.57	772.394	675.497
434,00	3832.8	3895.07	1112.6	1015.32	2965.09
435,00	2426.24	5485.99	1013.04	1198.12	670.203
436,00	1750.33	4217.46	-132.176	-27.27	-491.762
437,00	3433.43	4563.18	737.771	-585.407	300.565
438,00	3288.19	3629.92	1267.7	-19.998	-173.446
439,00	2404.22	4635.08	74.891	-590.657	-494.536
440,00	2902.47	4358.38	715.679	-102.524	61.645
441,00	3920.88	4334.13	34.701	1123.46	2334.13
442,00	2423.31	4985.88	83.116	-917.321	827.197
443,00	3828.13	4804.95	2078.78	584.086	853.976
444,00	2835.3	6067.73	249.971	-587.425	889.971
445,00	1257.15	4877.84	1432.61	-516.491	0.1898
446,00	2749.35	2819.05	874.57	-325.43	2284.7
447,00	2552.17	4060.36	345.14	-573.233	-391.079
448,00	2206.18	3467.57	889.221	-66.068	1483.82
449,00	3469.49	3656.06	946.252	-583.688	1293.24
450,00	3338.18	5041.26	858.592	1245.42	2695.3
451,00	2260.1	5246.47	-548.671	-414.189	1683.89
452,00	5141.08	3775.91	1291.92	1488.04	3046.35
453,00	2906.41	6055.72	-158.044	1005.9	2131.04
454,00	3014.76	5587.95	447.929	-40.323	866.699
455,00	3846.34	5308.25	938.261	-449.801	606.084
456,00	2235.61	4806.14	-147.502	-462.449	-601.932
457,00	3191.84	5673.84	1023.95	410.976	176.622
458,00	4853.39	4021.68	1756.99	1762.13	2065.52
459,00	3783.08	6729.62	1879.04	909.247	597.718
460,00	3073.11	6173.41	791.28	1043.46	757.338
461,00	4118	5176.3	963.755	1248.26	788.626
462,00	3839.9	6485.62	1436.97	557.989	891.649
463,00	3566.57	7272.68	202.022	2307.24	2885.83
464,00	4468.9	7532.83	1041.95	1557.44	828.091
465,00	3196.23	6153.28	214.222	343.809	984.098
466,00	3895.46	5738.75	1326.44	1569.22	1379.76
467,00	3839.17	6943.95	1111.85	155.528	1355.3
468,00	5177.57	5817.35	3194.54	4223.62	1168.83
469,00	4474.55	8720.06	1251.82	1083.88	1050.16
470,00	5337.12	6482.19	1794.04	988.39	1281.73
471,00	4130.93	6924.68	1702.15	1322.99	1458.41
472,00	5202.75	7138.32	1642.93	1891.77	2062.78
473,00	4270.11	7602.42	1283.84	713.093	443.996
474,00	4087.77	7095.17	1175.94	943.506	1020.4
475,00	3543.41	7150.6	1545.77	1498.11	1395.11
476,00	4022.21	6823.67	1591.9	1700.52	1163.47
477,00	4652.92	7391.04	1730.72	713.314	1468.17
478,00	5531.78	7566.61	2370.56	2495.98	2965.35
479,00	4946.49	8489.93	2664.66	1517.14	2824.76
480,00	4614.23	7857.17	556.331	837.453	1135.69
481,00	5539.97	6914.91	1946.09	1801.21	1886.2
482,00	5324.6	9044.86	2182.36	1417.36	969.076
483,00	6264.91	7835.53	3431.77	3081.58	2334.73
484,00	5681.32	8834.38	2996.56	2090.4	2764.35
485,00	5658.6	8516.68	1780.7	2202.83	2082.83
486,00	5738.08	8386.82	2867.57	3221.92	1523.81
487,00	6341.69	9370.62	3053.68	1423.45	2733.72
488,00	5903.43	9606.28	1998.85	2453.49	2320.2
489,00	5760.51	9680.56	2992.02	2734.82	2868.78
490,00	6294.33	10311.2	2222.37	2161.48	3761.74
491,00	5887.06	9484.48	3971.11	2998.01	3139.13
492,00	5517.65	10632.3	2738.43	2749.51	1430.42
493,00	5262.49	9091.46	2802.94	2554.6	3433.8
494,00	5298.11	9374.22	2489.62	2854.68	2939.3
495,00	5583.73	10093.9	2829.03	2413.98	2207.45
496,00	6606.69	10105.2	4467.82	3637.32	4890.9
497,00	6190.28	11769.2	3673.66	4446.14	2776.48
498,00	5046.9	11004.5	1734.63	2959.66	3144.66
499,00	6035.91	8766.48	2352.22	3345.57	3258.19
500,00	6044.56	9985.74	2670.28	2866.35	3886.02
501,00	5288.59	10180.2	2775.91	2998.61	3230.38
502,00	5653.3	10264.5	3825.44	3527	2895.98
503,00	5045.72	9145.98	2523.57	2819.63	1787.51
504,00	5715.68	8846.78	2638.98	3904.78	2879.21
505,00	5250.07	8944.77	3467.32	4017.8	3589.66
506,00	5408.7	9779.94	3507.07	4206.88	2676.26
507,00	5628.54	9075.19	3516.08	3511.05	2680.5
508,00	5695.48	9515.93	3115.8	4286.05	4183
509,00	6189.1	9658.92	2662.79	3487.21	3236.57
510,00	4553.34	9152.1	3258.43	3837.97	3416.24
511,00	4974.19	9249.55	2121.55	2747.14	2673.79
512,00	5618.86	7712.89	2798.01	3670.69	3879.28
513,00	4579.2	8812.83	3615.84	3058.75	3854.42
514,00	4467.24	8928.9	3334.96	3677.52	3505.68
515,00	3980.05	7777.98	1927.22	1817.37	3154.07
516,00	3540.04	7198.71	2431.02	2545.55	3264.04
517,00	5395.44	7286.6	3809.52	4629.12	4154.42
518,00	3826.51	8426.58	2310.01	2617.63	3458
519,00	4416.15	7758.62	2515.12	4097.72	3275.39
520,00	4641.03	7159.22	2765.86	3672.17	3309.53
521,00	4457.72	7595.8	2942.34	4039.51	4169.27
522,00	4086.83	8442.24	2365.41	3969.85	3878.14
523,00	5023.67	7661.22	3477.53	4781.15	4039.88
524,00	4015.39	7855.29	2597.57	3440.8	2198.18
525,00	3570.92	6300.61	956.087	2722.94	2633.68
526,00	2832.16	7547.09	3019.13	4254.43	3015.64
527,00	4051.98	7656.7	3494.06	4399.61	3078.03
528,00	2892.71	7088.81	3145.04	3867.6	3461.85
529,00	2797.1	5960.56	2475.65	3121.8	2824.55
530,00	3660.91	5907.95	2444.03	2350.96	3211.47
531,00	3001.84	6467.46	2462.56	2422.59	3719.61
532,00	4594.52	6185.6	3022.09	3965.9	4266.93
533,00	3510.41	6563.66	2689.62	4056.81	3452.85
534,00	4225.04	6555.25	2872.52	5446.02	4818.21
535,00	2915.39	7470.89	2642.63	3371.45	3851.05
536,00	3026.39	5026.45	3070.36	3295.1	3593.16
537,00	4015.72	5831.79	3592.63	4536.88	3875.12
538,00	3183.03	6856.91	1594.13	3314.27	3071.05
539,00	2881.99	6527.34	2985.49	3799.49	3059.53
540,00	2936.08	6188.49	2323.35	2588.36	3370.12
541,00	1799.54	6183.98	2640.89	3711.96	3283.77
542,00	2889.74	6236.23	3217.11	3739.23	2955.57
543,00	2769.99	5785.64	2295.45	3989.99	3817.84
544,00	3714.21	7183.07	3995.76	3541.94	4591.21
545,00	3292.17	6834.62	3429.83	3671.16	3754.33
546,00	4085.77	6163.33	3725	3972.68	4112.27
547,00	2447.26	6144.68	2450.71	3037.31	3926.62
548,00	2908.66	3931.15	1965.92	3217.62	2091.8
549,00	1312.82	4149.58	1382.93	2640.11	2146.8
550,00	2821.23	4617.06	1354.76	3706.73	4262.23
551,00	1970.24	4589.49	2866.86	2608.47	3424.32
552,00	2445.89	4839.42	1489.52	3806.69	3101.97
553,00	2822.37	3670.02	1852.87	3201.63	3745.81
554,00	2075.04	4845.91	1796.91	2775.14	1926.92
555,00	812.669	3694.25	1312.09	1716.96	1926.79
556,00	1736.41	3097.26	2065.75	2753.75	3528.54
557,00	1179.71	4034.29	295.603	2110.68	1926.89
558,00	722.588	2977.88	1379.95	2010.89	1721.33
559,00	983.381	3213.02	1356.51	2782.82	2626.2
560,00	275.017	2555.2	555.091	1413.88	2163.28
561,00	1685.73	3308.9	1961.68	1869.33	2462.54
562,00	1889.8	3335.72	1235.29	2987.76	2573.39
563,00	1630.65	3498.98	2335.89	2478.73	2982.42
564,00	1329.68	4376.9	968.96	2153.46	2246.81
565,00	1618.26	3590.24	2096.01	2472.93	2478.19
566,00	1098.5	3159.09	732.141	2562.65	2219.64
567,00	1846.12	3532.01	1707.48	2345.51	1862.62
568,00	1624.57	3302.61	2403.48	2691.79	3329.59
569,00	2338.65	3813.45	2130	3501.15	1910.19
570,00	189.803	3368.66	838.137	3155.79	2288.74
571,00	1808.53	2239.06	2282.44	3015.2	2711.96
572,00	715.048	3955.87	905.934	2529.81	2172.8
573,00	728.094	2577.01	3398.01	3183.03	4138.01
574,00	1218.97	3453.85	576.924	1724.14	1440.34
575,00	2040	2504.78	1608.77	2496.98	2981.51
576,00	2668.38	2607.4	2943.43	3673.77	3577.97
577,00	1656.75	2837.64	2050.03	2041.84	1506.06
578,00	736.168	2340.02	1194.04	1319.01	2036.56
579,00	558.587	1556.08	901.089	1402.68	837.675
580,00	-1016.32	1568.78	344.632	1594.13	1484.47
581,00	1760.38	60.298	1940.57	2215.79	2035.07
582,00	545.047	1546.18	1941.07	1964.05	1584.67
583,00	327.718	2288.91	990.384	1206.69	1660.6
584,00	526.602	764.201	837.791	1827.52	1421.09
585,00	303.597	1446.95	1213.67	2271.09	3174.22
586,00	1481.53	2175.19	1316.13	1073.5	1285.91
587,00	782.718	2307.74	1119.04	2452.08	1686.64
588,00	298.456	912.88	179.228	1902.18	1060.91
589,00	511.733	1425.19	353.466	674.858	1302.23
590,00	1962.11	676.151	1587.62	2541.45	2334.88
591,00	197.139	1867.26	-301.569	1199.33	1697.28
592,00	660.739	694.8	316.885	10.961	1175.06
593,00	282.172	492.566	-88.233	666.959	1040.42
594,00	818.461	233.479	-164.156	845.632	1027.3
595,00	1484	50.588	468.668	1031.14	1623.71
596,00	129.761	1632.38	-663.886	424.474	-332.399
597,00	46.217	1099.03	-138.548	706.909	229.308
598,00	1383.73	768.983	1602.66	1888.77	2697.46
599,00	265.3	1829.02	766.11	1092.07	1008.4
600,00	445.561	3725.95	758.026	488.345	18.144
601,00	1043.26	526.593	1791.73	1936.43	624.763
602,00	356.188	1784.67	-375.544	-215.756	458.453
603,00	-1279.72	-394.894	-311.831	308.873	-126.338
604,00	-230.306	869.014	-897.639	498.138	314.166
605,00	-563.609	-1088.19	-314.948	-186.908	-864.811
606,00	175.046	-549.725	494.936	1268.88	1457.25
607,00	350.698	725.394	-197.358	636.419	844.716
608,00	1238.6	1067.31	919.865	883.491	1740.63
609,00	-1017.66	1323.37	-638.839	-71.484	333.828
610,00	448.96	-689.247	1219.73	551.669	381.354
611,00	-812.754	-83.688	-805.782	840.658	-889.203
612,00	1134.94	-908.802	1284.62	1141.41	1194.01
613,00	-386.799	822.877	167.493	1034.73	938.456
614,00	471.843	1018.46	59.283	1405.19	897.645
615,00	935.917	290.102	595.767	469.85	1718.5
616,00	864.505	869.596	521.132	1066.09	333.372
617,00	147.478	619.942	359.692	-513.815	-80.843
618,00	-199.486	-541.909	-971.491	355.377	-109.006
619,00	557.696	181.798	946.655	1394.5	1545.02
620,00	-0.9705	1347.55	562.257	259.609	191.275
621,00	-354.703	480.981	-317.869	-102.583	-497.671
622,00	-60.441	-478.398	334.435	430.101	120.248
623,00	410.511	247.245	710.936	845.985	905.256
624,00	-273.051	894.298	-1856.36	-34.812	-1624.53
625,00	-199.656	-161.601	-210.314	-730.564	610.25
626,00	1307.28	-157.492	1659.91	933.918	512.599
627,00	-1490.51	955.646	-703.255	-1042.76	-408.505
628,00	-295.016	-888.261	630.16	-374.363	993.66
629,00	851.508	-457.774	-541.585	-53.893	-281.645
630,00	820.913	416.71	269.849	397.947	-327.072
631,00	-444.889	440.77	-545.881	851.255	-277.752
632,00	-282.885	-1012.49	-1620.92	-35.237	-839.178
633,00	-622.337	-1690.05	108.197	17.195	-359.466
634,00	-648.846	-732.454	-438.846	201.819	93.844
635,00	-80.297	197.135	158.067	369.455	-194.629
636,00	79.262	-19.098	214.308	824.516	587.373
637,00	170.111	321.336	-195.488	229.706	-297.569
638,00	-198.311	-41.509	-631.843	-579.124	-815.746
639,00	903.011	-384.264	564.125	530.155	1250.74
640,00	925.88	2301.47	411.18	202.336	1004.13
641,00	-256.913	852.37	-764.032	303.087	249.233
642,00	872.745	-186.152	450.193	830.322	749.683
643,00	1316.35	1557.32	-250	-568.416	600.019
644,00	-665.929	132.106	313.406	1087.36	-970.986
645,00	842.85	-333.842	808.491	1145.44	588.04
646,00	30.836	281.41	1267.96	2114.53	693.578
647,00	775.878	-430.809	806.039	831.266	835.54
648,00	-16.224	606.191	-159.621	471.328	991.087
649,00	463.172	-415.672	-495.173	-197.494	-723.287
650,00	-487.192	605.195	-38.603	10.667	-276.424
651,00	-115.472	83.328	983.569	660.237	83.806
652,00	-463.773	457.579	-266.563	-320.983	491.395
653,00	-457.312	1128.9	141.946	-705.848	-159.425
654,00	-561.077	17.414	-188.97	-97.987	-364.009
655,00	-608.758	88.161	272.927	401.751	-54.612
656,00	412.17	-265.654	140.537	307.034	-64.59
657,00	-1227.63	100.539	-235.896	272.114	129.22
658,00	997.422	-287.993	569.057	788.742	226.227
659,00	24.991	1681.26	-1078.96	-467.81	-337.774
660,00	-1041.29	147.45	-782.061	-895.895	-335.591
661,00	1008.39	-855.695	232.58	130.569	295.807
662,00	1036.09	262.275	92.326	699.951	-66.784
663,00	-280.425	356.04	-200.026	-365.838	20.953
664,00	250.22	526.971	-273.665	-214.586	-137.707
665,00	494.748	-254.817	-106.507	410	678.021
666,00	894.399	17.098	205.889	-12.237	568.682
667,00	378.698	-1217.88	91.363	19.634	-2318.33
668,00	984.311	1145.97	841.714	407.564	28.373
669,00	-634.365	648.818	86.133	-715.905	71.393
670,00	-413.946	-627.152	387.619	-374.763	-153.065
671,00	658.273	356.122	28.316	376.006	756.773
672,00	-415.28	544.385	-138.758	-679.255	-1090.12
673,00	421.05	580.187	-139.329	1607.79	-159.607
674,00	-210.772	-258.044	-506.466	-512.997	153.652
675,00	-709.618	748.783	-345.029	-276.306	-842.229
676,00	-290.065	-158.658	426.204	718.139	1144.87
677,00	-144.819	199.907	-474.486	-350.825	-330.593
678,00	1412.96	-146.31	842.037	1547.6	1954.82
679,00	-447.049	1036.29	-531.483	273.459	398.595
680,00	155.566	425.189	266.296	622.418	-218.364
681,00	153.946	372.469	-674.098	-474.657	667.019
682,00	-272.271	802.828	-87.618	506.774	-1316.1
683,00	-853.787	-196.662	-1060.57	-95.627	101.954
684,00	405.035	435.979	-243.719	-765.284	-1231.57
685,00	1050.14	-586.959	199.042	751.87	605.673
686,00	-252.905	716.152	927.124	-545.593	47.369
687,00	264.044	-513.451	37.193	295.294	371.075
688,00	-324.511	-347.781	740.487	1147.45	304.213
689,00	230.195	533.87	-110.314	-16.453	-110.571
690,00	-679.364	-255.944	151.296	-394.525	-267.392
691,00	-51.057	-246.143	-345.609	-180.081	168.62
692,00	397.777	926.505	458.138	581.446	1041.25
693,00	-143.752	1639.2	-372.183	-649.376	-764.689
694,00	-646.509	-299.063	346.255	-783.552	511.201
695,00	-104.594	604.993	-175.151	398.654	-113.388
696,00	-1360.82	-147.054	-1341.85	-1015.91	-1025.01
697,00	-255.922	-752.265	84.566	-894.4	415.249
698,00	1207.95	195.083	675.021	928.821	1083.33
699,00	360.638	417.06	2019.24	1389.89	700.632
700,00	350.927	335.499	678.967	657.167	73.627
701,00	286.981	184.183	-449.593	339.198	892.509
