# Supplementary material for: Sperm metabolism is altered during storage by female insects: evidence from two-photon autofluorescence lifetime measurements in bedbugs
Source: J R Soc Interface. 2015 Sep 6;12(110):20150609. doi: 10.1098/rsif.2015.0609 (PMC4614475; doi:10.1098/rsif.2015.0609)
Supplement: data Fig4 [file rsif20150609supp2.xls]

## Sheet: Sheet1
	740nm		760nm		780nm		800nm		850nm		870nm		900nm
0	0	0	0	155.371	0.00192143	688.71	0.00387347	-1.41618	0	303.146	0.0291383	293.174	0.0742754
50	0	50	0	187.247	0.00448335	698.451	0.0225952	13.2296	0	312.832	0.112833	308.236	0.259058
100	0	100	0	219.123	0.00640478	708.193	0.024532	27.8753	0	322.517	0.119653	323.297	0.247283
150	0	150	0	250.999	0.00789923	717.934	0.0296966	42.5211	0	332.202	0.112833	338.359	0.287138
200	0	200	0.00295148	282.876	0.00789923	727.676	0.0238864	57.1668	0	341.887	0.135152	353.421	0.280797
250	0.000238336	250	0.00477517	314.752	0.00811272	737.417	0.0238864	71.8126	0	351.572	0.15933	368.483	0.306159
300	0.00164769	300	0.00302427	346.628	0.00811272	747.159	0.0264687	86.4583	0	361.257	0.153751	383.544	0.375
350	0.000946703	350	0.00609028	378.504	0.0100342	756.9	0.0238864	101.104	0	370.942	0.210167	398.606	0.380435
400	0.000503236	400	0.0033203	410.38	0.00789923	766.642	0.0277598	115.75	0	380.627	0.194668	413.668	0.444746
450	0.00071058	450	0.00571759	442.257	0.0089667	776.384	0.0232408	130.396	0	390.312	0.236826	428.73	0.483696
500	0	500	0.00446362	474.133	0.00939368	786.125	0.0361524	145.041	0	399.997	0.290763	443.791	0.563406
550	0.00032762	550	0.00286413	506.009	0.0087532	795.867	0.0238864	159.687	0.0114239	409.682	0.345939	458.853	0.596014
600	0.000268589	600	0.00553706	537.885	0.00811272	805.608	0.0303422	174.333	0.0314157	419.367	0.386857	473.915	0.682065
650	0	650	0.00419865	569.761	0.00725875	815.35	0.0342156	188.979	0.0420237	429.052	0.415375	488.976	0.753623
700	0.000253094	700	0.00310774	601.638	0.00960717	825.091	0.0322789	203.624	0.0387597	438.737	0.49411	504.038	0.772645
750	0.000730503	750	0.0053051	633.514	0.00683177	834.833	0.0309877	218.27	0.0501836	448.422	0.531928	519.1	0.770833
800	0.00195613	800	0.00589229	665.39	0.00982067	844.574	0.0342156	232.916	0.0452876	458.107	0.555487	534.162	0.867754
850	0.00275082	850	0.00544777	697.266	0.00832622	854.316	0.0303422	247.562	0.0620155	467.792	0.637322	549.223	0.849638
900	0.00302605	900	0.0118176	729.143	0.00683177	864.057	0.0277598	262.207	0.0567115	477.478	0.691259	564.285	0.915761
950	0.0027737	950	0.00543321	761.019	0.00619129	873.799	0.0309877	276.853	0.0595675	487.163	0.677619	579.347	0.915761
1000	0.00191849	1000	0.00842449	792.895	0.00704526	883.54	0.0361524	291.499	0.0705834	496.848	0.766894	594.409	0.924819
1050	0.00446861	1050	0.00631545	824.771	0.00768574	893.282	0.0348612	306.145	0.100367	506.533	0.811531	609.47	0.887681
1100	0.00624248	1100	0.00518086	856.647	0.0057643	903.023	0.0277598	320.79	0.106487	516.218	0.865468	624.532	0.94837
1150	0.0086893	1150	0.00656198	888.524	0.00448335	912.765	0.029051	335.436	0.109751	525.903	0.870428	639.594	0.932065
1200	0.0119507	1200	0.0046917	920.4	0.00533732	922.506	0.0367979	350.082	0.110159	535.588	0.864848	654.656	0.978261
1250	0.0112379	1250	0.0131861	952.276	0.00491033	932.248	0.0374435	364.728	0.143615	545.273	0.922505	669.717	0.956522
1300	0.0205323	1300	0.0115914	984.152	0.00448335	941.99	0.0490639	379.373	0.158303	554.958	0.955983	684.779	0.960145
1350	0.0394332	1350	0.025355	1016.03	0.00661827	951.731	0.0510006	394.019	0.190534	564.643	0.975201	699.841	1
1400	0.0920427	1400	0.0402434	1047.9	0.00555081	961.473	0.0503551	408.665	0.210934	574.328	0.928084	714.902	0.953804
1450	0.201137	1450	0.079096	1079.78	0.00619129	971.214	0.0587476	423.311	0.267646	584.013	0.956603	729.964	0.951087
1500	0.392172	1500	0.152832	1111.66	0.00725875	980.956	0.041317	437.956	0.298654	593.698	1	745.026	0.881341
1550	0.584084	1550	0.309948	1143.53	0.00747225	990.697	0.0484183	452.602	0.344757	603.383	0.942343	760.088	0.877717
1600	0.867764	1600	0.536517	1175.41	0.00683177	1000.44	0.0464816	467.248	0.401061	613.068	0.943583	775.149	0.865036
1650	1	1650	0.781488	1207.29	0.00939368	1010.18	0.0432537	481.894	0.457364	622.753	0.961562	790.211	0.844203
1700	0.989611	1700	0.92738	1239.16	0.0125961	1019.92	0.0606843	496.539	0.481436	632.438	0.925604	805.273	0.804348
1750	0.709577	1750	1	1271.04	0.0185739	1029.66	0.0806972	511.185	0.594043	642.124	0.975201	820.335	0.792572
1800	0.421255	1800	0.882479	1302.91	0.0219898	1039.4	0.0955455	525.831	0.646267	651.809	0.928704	835.396	0.747283
1850	0.190224	1850	0.650059	1334.79	0.0356533	1049.15	0.118786	540.477	0.709098	661.494	0.895846	850.458	0.769928
1900	0.0719516	1900	0.422609	1366.67	0.0550811	1058.89	0.129761	555.122	0.81069	671.179	0.906386	865.52	0.757246
1950	0.0247899	1950	0.227625	1398.54	0.0881725	1068.63	0.164622	569.768	0.842513	680.864	0.879727	880.582	0.738225
2000	0.00653764	2000	0.113132	1430.42	0.130658	1078.37	0.169141	584.414	0.883313	690.549	0.83075	895.643	0.691123
2050	0.00161227	2050	0.0328594	1462.3	0.190009	1088.11	0.191737	599.06	0.896369	700.234	0.856169	910.705	0.67663
2100	0	2100	0.00931061	1494.17	0.265158	1097.85	0.23499	613.705	0.947368	709.919	0.795412	925.767	0.673007
2150	0	2150	0.00319509	1526.05	0.336892	1107.6	0.279535	628.351	0.955936	719.604	0.765034	940.828	0.613225
2200	0	2200	0.00153931	1557.92	0.431682	1117.34	0.299548	642.997	0.950632	729.289	0.745195	955.89	0.584239
2250	0	2250	0.000579426	1589.8	0.54953	1127.08	0.371207	657.643	0.968992	738.974	0.724117	970.952	0.613225
2300	0	2300	0.000101909	1621.68	0.659693	1136.82	0.435119	672.288	0.964096	748.659	0.644141	986.014	0.585145
2350	0	2350	0	1653.55	0.7769	1146.56	0.505487	686.934	1	758.344	0.608803	1001.08	0.550725
2400	0	2400	0	1685.43	0.873826	1156.3	0.560362	701.58	0.978784	768.029	0.569746	1016.14	0.571558
2450	0	2450	0	1717.31	0.947481	1166.04	0.613944	716.226	0.895961	777.714	0.538128	1031.2	0.53442
2500	0	2500	0	1749.18	0.996584	1175.79	0.694642	730.871	0.855977	787.399	0.510849	1046.26	0.522645
2550	0	2550	0	1781.06	1	1185.53	0.749516	745.517	0.838433	797.085	0.468072	1061.32	0.491848
2600	0	2600	0	1812.93	0.989966	1195.27	0.823757	760.163	0.776418	806.77	0.443893	1076.38	0.548913
2650	0	2650	0	1844.81	0.937874	1205.01	0.89929	774.809	0.758466	816.455	0.415995	1091.45	0.514493
2700	0	2700	0	1876.69	0.835611	1214.75	0.895416	789.454	0.697674	826.14	0.370738	1106.51	0.506341
2750	0	2750	0	1908.56	0.757686	1224.49	0.967721	804.1	0.655243	835.825	0.357719	1121.57	0.500906
2800	0	2800	0	1940.44	0.644962	1234.24	0.96062	818.746	0.587515	845.51	0.32982	1136.63	0.478261
2850	0	2850	0	1972.32	0.532878	1243.98	0.922531	833.392	0.558956	855.195	0.299442	1151.69	0.485507
2900	0	2900	0	2004.19	0.432536	1253.72	0.955455	848.037	0.47246	864.88	0.278363	1166.75	0.469203
2950	0	2950	0	2036.07	0.337959	1263.46	0.967721	862.683	0.459812	874.565	0.251085	1181.82	0.455616
3000	0	3000	0	2067.94	0.253416	1273.2	0.956746	877.329	0.405141	884.25	0.246745	1196.88	0.459239
3050	0	3050	0	2099.82	0.184885	1282.94	0.986443	891.975	0.347205	893.935	0.206448	1211.94	0.474638
3100	0	3100	0	2131.7	0.131085	1292.68	0.981278	906.62	0.308854	903.62	0.200248	1227	0.499094
3150	0	3150	0	2163.57	0.0971392	1302.43	0.97805	921.266	0.263158	913.305	0.16491	1242.06	0.497283
3200	0	3200	0	2195.45	0.0666097	1312.17	0.970949	935.912	0.223582	922.99	0.16491	1257.12	0.505435
3250	0	3250	0	2227.32	0.0473954	1321.91	1	950.558	0.196246	932.675	0.140732	1272.19	0.515399
3300	0	3300	0	2259.2	0.0335184	1331.65	0.93867	965.203	0.173399	942.36	0.135152	1287.25	0.491848
3350	0	3350	0	2291.08	0.0219898	1341.39	0.997418	979.849	0.138311	952.045	0.109733	1302.31	0.507246
3400	0	3400	0	2322.95	0.0149445	1351.13	0.894125	994.495	0.0950632	961.731	0.107254	1317.37	0.518116
3450	0	3450	0	2354.83	0.00832622	1360.88	0.879277	1009.14	0.0979192	971.416	0.0923745	1332.43	0.509964
3500	0	3500	0	2386.71	0.00640478	1370.62	0.817947	1023.79	0.0852713	981.101	0.0929944	1347.5	0.546196
3550	0	3550	0	2418.58	0.00533732	1380.36	0.783731	1038.43	0.0660955	990.786	0.0712957	1362.56	0.501812
3600	0	3600	0	2450.46	0.00256191	1390.1	0.763073	1053.08	0.0554876	1000.47	0.0737756	1377.62	0.541667
3650	0	3650	0	2482.33	0.00234842	1399.84	0.762427	1067.72	0.0420237	1010.16	0.0657161	1392.68	0.533514
3700	0	3700	0	2514.21	0.00149445	1409.58	0.729503	1082.37	0.0346797	1019.84	0.0626162	1407.74	0.555254
3750	0	3750	0	2546.09	0.00149445	1419.32	0.699806	1097.02	0.0379437	1029.53	0.0520769	1422.8	0.55163
3800	0	3800	0	2577.96	0.000426985	1429.07	0.688832	1111.66	0.0326397	1039.21	0.0508369	1437.87	0.527174
3850	0	3850	0	2609.84	0.000853971	1438.81	0.68754	1126.31	0.0310078	1048.9	0.0483571	1452.93	0.491848
3900	0	3900	0	2641.72	0	1448.55	0.655261	1140.95	0.0310078	1058.58	0.0433974	1467.99	0.515399
3950	0	3950	0	2673.59	0.000213493	1458.29	0.60878	1155.6	0.0285598	1068.27	0.0526968	1483.05	0.495471
4000	0	4000	0	2705.47	0.000426985	1468.03	0.649451	1170.24	0.0301918	1077.95	0.0371978	1498.11	0.502717
4050	0	4050	0	2737.34	0.000213493	1477.77	0.628793	1184.89	0.0281518	1087.64	0.0421575	1513.17	0.492754
4100	0	4100	0	2769.22	0.000426985	1487.52	0.633957	1199.54	0.0265198	1097.32	0.0353379	1528.24	0.469203
4150	0	4150	0	2801.1	0.000213493	1497.26	0.646869	1214.18	0.0281518	1107.01	0.0285183	1543.3	0.45471
4200	0	4200	0	2832.97	0	1507	0.655907	1228.83	0.0281518	1116.69	0.0347179	1558.36	0.393116
4250	0	4250	0	2864.85	0.000213493	1516.74	0.613944	1243.47	0.0248878	1126.38	0.0471172	1573.42	0.429348
4300	0	4300	0	2896.73	0.000213493	1526.48	0.577792	1258.12	0.0248878	1136.06	0.033478	1588.48	0.401268
4350	0	4350	0	2928.6	0.000213493	1536.22	0.548096	1272.76	0.0285598	1145.75	0.0464972	1603.54	0.38587
4400	0	4400	0	2960.48	0.000213493	1545.96	0.542931	1287.41	0.0261118	1155.43	0.0390577	1618.61	0.351449
4450	0	4450	0	2992.35	0.000426985	1555.71	0.49774	1302.06	0.0281518	1165.12	0.0409175	1633.67	0.352355
4500	0	4500	0	3024.23	0.000640478	1565.45	0.499677	1316.7	0.0403917	1174.8	0.0365778	1648.73	0.320652
4550	0	4550	0	3056.11	0.000213493	1575.19	0.399613	1331.35	0.0305998	1184.49	0.049597	1663.79	0.274457
4600	0	4600	0	3087.98	0.000426985	1584.93	0.406714	1345.99	0.0252958	1194.17	0.0644761	1678.85	0.319746
4650	0	4650	0	3119.86	0	1594.67	0.351194	1360.64	0.0269278	1203.86	0.0557967	1693.92	0.282609
4700	0	4700	0	3151.74	0	1604.41	0.338283	1375.28	0.0208078	1213.54	0.0464972	1708.98	0.252717
4750	0	4750	0	3183.61	0	1614.15	0.295675	1389.93	0.0138719	1223.23	0.0601364	1724.04	0.253623
4800	0	4800	0	3215.49	0.000213493	1623.9	0.259522	1404.58	0.0126479	1232.91	0.0520769	1739.1	0.229167
4850	0	4850	0	3247.36	0.000213493	1633.64	0.242737	1419.22	0.0110159	1242.6	0.0514569	1754.16	0.217391
4900	0	4900	0	3279.24	0	1643.38	0.225307	1433.87	0.00611995	1252.28	0.0514569	1769.22	0.17663
4950	0	4950	0	3311.12	0	1653.12	0.190445	1448.51	0.00571195	1261.97	0.0576565	1784.29	0.134964
5000	0	5000	0	3342.99	0	1662.86	0.0568108	1463.16	0.000815993	1271.65	0.0179789	1799.35	0.0480072
