# Supplementary material for: Sperm metabolism is altered during storage by female insects: evidence from two-photon autofluorescence lifetime measurements in bedbugs
Source: J R Soc Interface. 2015 Sep 6;12(110):20150609. doi: 10.1098/rsif.2015.0609 (PMC4614475; doi:10.1098/rsif.2015.0609)
Supplement: data Fig6 [file rsif20150609supp3.xls]

## Sheet: Sheet1
	Female 1		Female 3 750 nm position 1		Female 3 750 nm position 5		Male 1 850 nm		Male 3 750 nm Position 3		Male 4 750 nm Position 1	Male 4 750 nm Position 2	Male 4 750 nm Position 3	Male 4 750 nm Position 4	Male 4 750 nm Position 5
200	5.68984e+10	95721529	0,0161023484425991	95721529	0,00303453534192354	600	--	14752997	0,00618109514395314	110402106	0,14488735701084	0,255214758326792	0,0501988228765631	0,250477910640598	0,339327426111465
238	0,00234166541709375	99764314	0,0611512999020704	99764314	0,0147408525644118	634	--	20372974	0,0541233120664244	11402208	0,182476647185174	0,2899377593361	0,0693996785481186	0,305803483144586	0,337995405494102
276	0,00153851526088001	103807099	0,0495438401746189	103807099	0,0161363387666302	668	--	25992952	0,0519217677164627	117642054	0,21389679804186	0,323889761130425	0,0923555982369026	0,309699278849323	0,397907376305477
314	0,00273605117155164	107849883	0,0591953762284562	107849883	0,0166740598411781	702	--	31612929	0,0482975339576491	121262027	0,237224636595235	0,281877312997645	0,125164966920359	0,425215224585042	0,421072952259609
352	0,00285313444240633	111892668	0,0638370259286635	111892668	0,0190226184074749	736	--	37232907	0,0497386998523302	124882001	0,262550576951896	0,330520354379276	0,163376912394299	0,425076795296041	0,41138201965213
390	0,00455186891603486	115935453	0,0694673109918641	115935453	0,0197874295638341	770	--	42852884	0,0582819426461455	128501975	0,34889355112643	0,429544689918134	0,202462930962602	0,502907015069017	0,505955483484875
428	0,00559534789137137	119978237	0,0775618464132949	119978237	0,0237962166557044	804	--	48472862	0,0478327792756365	132121948	0,385633648034367	0,330169900190647	0,303866910870422	0,575879025985155	0,659765255496998
466	0,00582540624813848	124021022	0,0715539853612588	124021022	0,0280379769921272	838	--	54092839	0,0535960215862205	135741922	0,43606074229482	0,391499383200628	0,369491398718218	0,659430989703498	0,686347753904365
504	0,00940979761026882	128063807	0,0990156340474812	128063807	0,0397348811542295	872	--	59712817	0,0414299663017324	139361896	0,50551975623158	0,517803072782326	0,484771288999043	0,692317833647546	0,770988977046775
542	0,00961931504232458	132106592	0,112533654962256	132106592	0,0602388799399447	906	--	65332794	0,0401067656627302	142981869	0,613891802787352	0,533615565773242	0,583955583285652	0,818262119154659	0,766046987509894
580	0,00942212216509563	136149376	0,131964809384164	136149376	0,085928298365775	940	--	70952772	0,0363304562128605	146601843	0,647709675807982	0,613939665806886	0,742657354721289	0,96139800398149	0,927511051910195
618	0,0132098686818683	140192161	0,166009355345702	140192161	0,119461149358206	974	--	76572749	0,0471278302778437	150221817	0,675558219691293	0,699268251654144	0,86459055138486	0,9287286917773	0,931429895175769
656	0,017301620884369	144234946	0,21705015756793	144234946	0,168432596016158	1008	--	82192727	0,0635122094039628	15384179	0,947350017483391	0,831529662442525	1	0,983256647901807	0,917472635663404
694	0,0243574285227172	14827773	0,237433924201954	14827773	0,241084949340086	1042	--	87812704	0,0498538225717279	157461764	0,811778810130376	0,783307166087249	0,930591695730555	0,948524080104415	0,934711685102604
732	0,0357596958299869	152320515	0,295396508155908	152320515	0,360717887050335	1076	0,278884462151394	93432682	0,0620085077110903	161081738	0,977846046256057	0,934521139396658	0,996529584786528	1	1
770	0,0405970835995095	1563633	0,409902097081057	1563633	0,489672107807781	1110	0,272244355909695	99052659	0,0736088982755754	164701711	1	0,805876415834922	0,867563550001869	0,884760912842283	0,977587305264377
808	0,0509846292260385	160406085	0,451560869785649	160406085	0,653509953723042	1144	0,402390438247012	104672637	0,0811686235160184	168321685	0,988111294270443	0,926755074576651	0,782853216100196	0,797972340509683	0,915735217466844
846	0,0673886117005215	164448869	0,529437585221436	164448869	0,867195837544697	1178	0,261620185922975	110292614	0,0825785215116039	171941659	0,994829911583995	0,972496355276438	0,623743160521799	0,702667070968082	0,853690083203027
884	0,0766484605603975	168491654	0,67515923566879	168491654	0,992041257443672	1212	0,337649402390438	115912592	0,166609579063015	175561632	0,905614666067236	0,924750476617696	0,458572098091703	0,587289554521364	0,740574506283663
922	0,101429032132169	172534439	0,743257666927279	172534439	1	1246	0,278884462151394	121532569	0,142186507333033	179181606	0,81762325790499	1	0,354560275103005	0,491773345110809	0,684600683384491
960	0,098543032210224	176577223	0,862675746279609	176577223	0,958497816758307	1280	0,389110225763612	127152547	0,220249659961597	18280158	0,816948898546381	0,976197151508355	0,260192008556716	0,36983032524291	0,558753692013668
998	0,125850137521491	180620008	0,966175595516052	180620008	0,746100345576979	1314	0,342297476759628	132772524	0,291749396316357	186421553	0,600254757979919	0,842281596949647	0,201286957621831	0,326080078047752	0,576485009941893
1036	0,16146810097097	184662793	0,925493450457494	184662793	0,647445589569388	1348	0,436254980079681	138392502	0,410460817769263	190041527	0,576752085518757	0,780068969384322	0,132749851206307	0,231196688244057	0,480463697612015
1074	0,192899823964275	188705577	0,928219202207285	188705577	0,451589218751287	1382	0,357569721115538	144012479	0,606092692265601	193661501	0,503271891702882	0,777966244252551	0,0943912684698258	0,187261868663564	0,391440319684948
1112	0,260539034946275	192748362	1	192748362	0,340690424446659	1416	0,363545816733068	149632457	0,842135483806781	197281474	0,415205554723013	0,753981159582819	0,068384718672099	0,148257768519861	0,331287040790718
1150	0,364870499740157	196791147	0,938401746188884	196791147	0,263565690806852	1450	0,459827357237716	155252434	1	200901448	0,35970827713672	0,705282045531008	0,0490113485740245	0,0881135383844643	0,302378332464624
1188	0,482241343540804	200833932	0,934221726496228	200833932	0,207565041305686	1484	0,469123505976096	160872412	0,985615345147862	204521422	0,317048803636545	0,685165975103734	0,02869489961098	0,0704605081014093	0,265274801644756
1226	0,658472207101819	204876716	0,845470022067515	204876716	0,163047148842841	1518	0,473439575033201	166492389	0,926767737781713	208141395	0,301163894300415	0,721529101715824	0,0225965146335362	0,0679490052866805	0,250024130808286
1264	0,88807044715539	208919501	0,747643151999018	208919501	0,127838773101709	1552	0,440239043824701	172112367	0,689494128030677	211761369	0,246740596433388	0,568646966468543	0,0146781024563179	0,04074435406257	0,195478851759619
1302	1	212962286	0,727311418805152	212962286	0,0991265856594378	1586	0,600265604249668	177732344	0,443849248930851	215381343	0,19801188870573	0,551474711225749	0,00968380980859524	0,032333126788045	0,195141020443621
1340	0,978471056810035	21700507	0,610797872766231	21700507	0,0789202749084286	1620	0,631142098273572	183352322	0,27075300207363	219001316	0,177031819771217	0,526858809016485	0,00848195930384678	0,0234670604210887	0,178876855659157
1378	0,843439125942572	221047855	0,560250721130113	221047855	0,0733877486665812	1654	0,559096945551129	188972299	0,144152121171637	22262129	0,144262950197313	0,584585622967366	0,00782927972351688	0,0166642496473349	0,145672863458234
1416	0,646215437326558	22509064	0,513157789405992	22509064	0,0714145358831745	1688	0,5	194592277	0,081825249397027	226241264	0,117538338578351	0,466146125378491	0,00491953639623114	0,0142779923797972	0,126416478446362
1454	0,43712936468974	229133425	0,495383699924485	229133425	0,0512835296152529	1722	0,687250996015936	200212254	0,0516773095962604	229861237	0,094410310205305	0,508943590893798	0,00287524044198196	0,00961094777919869	0,118878013937955
1492	0,250387709953927	233176209	0,441495734592098	233176209	0,0452579943356909	1756	0,676294820717131	205832231	0,0324276538984674	233481211	0,0776262550576952	0,466328361556577	0,00289536712507583	0,00953184532834109	0,119833593946063
1530	0,143373600392742	237218994	0,350958882908749	237218994	0,0363179402341263	1790	1	211452209	0,0197655760328711	237101185	0,0667865527748639	0,364037792979702	0,00254171255071205	0,00821347114738105	0,093897801200749
1568	0,0778870783204918	241261779	0,344514741473854	241261779	0,0371815885245381	1824	0,601261620185923	217072186	0,0116572412901135	240721158	0,0586692641990109	0,357799708422115	9.97708e+09	0,00553057968912737	0,0907125345070559
1606	0,0451920884574382	245304563	0,277633092200588	245304563	0,0303500599494283	1858	0,553452855245684	222692164	0,00845228163280969	244341132	0,0317448423997203	0,343697431871706	0,00173952046739909	0,00609088871603539	0,084930792841837
1644	0,0262492476886324	249347348	0,278612388228168	249347348	0,0276685143719783	1892	0,48605577689243	228312141	0,0053652872311849	247961106	0,0420600429591888	0,309114612537849	0,00155838031955422	0,00293338255263609	0,0654234474237949
1682	0,0171865917059854	253390133	0,250407595281234	253390133	0,0242951088561602	1926	0,385790172642762	233932119	0,00418279213811315	251581079	0,0238023877316549	0,287736907031513	3.10526e+10	0,00508892433850575	0,0715719773749541
1720	0,0110715584194169	257432918	0,19828743272343	257432918	0,0193167765445361	1960	0,314741035856574	239552096	0,00263076732845649	255201053	0,0229781707377991	0,264494785241673	6.72806e+10	0,00281472887634969	0,0455010521032412
1758	0,00629373933155723	261475702	0,199137312246003	261475702	0,018187209298221	1994	0,352257636122178	245172074	0,00203099217307635	258821027	0,0189569908586842	0,259840753616687	7.1881e+09	2.90042e+10	0,0435802397637111
1796	0,00547826462051669	265518487	0,172900450689643	265518487	0,0152632774158325	2028	0,262948207171315	250792051	0,00180358927056255	262441001	0,0170088416004795	0,212249074800942	4.80165e+10	0,00265652397463448	0,0300187255072296
1834	0,00350838994069835	269561272	0,153286512131797	269561272	0,0144337514693199	2062	0,319057104913679	256412029	0,00156197368664164	266060974	0,0179079874119586	0,171932824941124	6.038e+09	0,00270266707096808	0,0287542711530665
1872	0,00203149745395238	273604056	0,129948847125753	273604056	0,011887518634918	2096	0,327357237715803	262032006	8.28599e+10	269680948	0,011339227733653	0,15178871817876	8.05067e+10	0,00145680346996084	0,0330785119978379
1910	0,00156932664794704	277646841	0,124793533977836	277646841	0,0109909246331554	2130	0,147742363877822	267651984	0,00124787342754446	273300922	0,00664368849592887	0,196604799820567	1.66764e+10	6.59187e+09	0,0239088048493272
1948	0,00139267469542944	281689626	0,124708145768347	281689626	0,0143172648470437	2164	0,171646746347942	273271961	4.16432e+10	276920895	0,0042709426045257	0,140756420320736	9.48829e+09	7.44881e+10	0,0120074902028918
1986	6.98391e+10	28573241	0,107738573323122	28573241	0,0106461712965196	2198	0,325033200531208	278891939	3.90849e+10	280540869	0,01218842100005	0,116266681619379	1.26511e+10	5.73493e+10	0,0140634350688211
2024	6.28552e+10	289775195	0,0887637121456723	289775195	0,00824937079574483	2232	0,108233731739708	284511916	3.93691e+10	284160843	0,0096158649283181	0,117514298530896	1.49513e+10	3.82329e+10	0,0155112835659543
2062	4.33414e+10	29381798	0,0764904912223589	29381798	0,0097354577041781	2266	0,207835325365206	290131894	3.31155e+10	287780816	0,008716719116839	0,0725440170460917	0	3.62553e+10	0,0127700237447154
2100	2.01301e+10	297860765	0,0594408673307379	297860765	0,010503798758182	2300	0,0677290836653386	295751871	4.7044e+10	29140079	0,00222288825615665	0,076819558147359	1.78265e+10	5.20758e+10	0,00969093260747862
2138	6.3266e+10	301903549	0,0682852179667466	301903549	0,00791873704968802	2334	0,142430278884462	301371849	1.44969e+10	295020764	0	0,104575529886733	5.17543e+09	2.90042e+10	0,00659253682361344
2176	2.97843e+10	305946334	0,0663159523853997	305946334	0,00827643334435446	2368	0,134794156706507	306991826	2.30245e+10	298640737	0,00197312553074579	0,0902349444880565	8.3382e+09	1.12062e+10	0,0111291287812977
2214	2.19788e+10	309989119	0,0681477963170998	309989119	0,00803757693706075	2402	0,104913678618858	312611804	1.73395e+09	302260711	0,00387132224386833	0,0927441964786363	1.29386e+10	0	0,0084843921932009
2252	9.65423e+09	314031903	0,0559239404523974	314031903	0,00701978978282893	2436	0,0418326693227092	318231781	2.37352e+10	305880685	0,00189819671312253	0,0496383312773354	5.3767e+10	8.56943e+09	0,00610992065790236
2290	1.88977e+10	318074688	0,0466686590582214	318074688	0,00738454587278484	2470	0,0913014608233732	323851759	1.69131e+10	309500658	0,0026724611618962	0,0964169563754626	0	0	0,00749985521515029
2328	1.62273e+10	322117473	0,0492716652568718	322117473	0,00634910923032935	2504	0,0597609561752988	329471736	1.83344e+10	313120632	0,00169838653279385	0,0440591005943703	2.81774e+10	0	0,00838786896005869
2366	3.30709e+10	326160258	0,0419589656285773	326160258	0,00415468952785266	2538	0,0577689243027888	335091714	1.43548e+10	316740606	7.74264e+10	0,0662078053156891	0	0	0,00418910831837223
2404	1.52003e+09	330203042	0,0305249507016509	330203042	0,00421587442036139	2572	0,0341965471447543	340711691	6.53783e+09	320360579	0,00147360007992407	0,0512784568801166	2.87524e+09	0	0,00307909113723673
2442	2.2595e+09	334245827	0,0353053562422784	334245827	0,00398290117580891	2606	0,0747011952191235	346331669	1.03753e+09	323980553	0,00169838653279385	0,0680441852641023	9.20077e+09	2.04348e+10	0,00597478813150325
2480	1.64327e+09	338288612	0,0350772096200491	338288612	0,00413821667217723	2640	0,0371845949535193	351951646	1.20808e+10	327600527	0	0,0519933834249187	1.43762e+09	5.93268e+09	0,00205594486592923
2518	2.17734e+10	342331396	0,0358350299792667	342331396	0,00332516358134002	2674	0,0388446215139442	357571624	0	3312205	0	0,0543203992374117	0	2.63675e+10	0,00315630972375051
2556	5.95687e+09	346374181	0,0272054840577544	346374181	0,00492185394930832	2708	0,00332005312084993	363191601	8.52761e+09	334840474	0	0,027223281372659	0	0	0,00267369355803942
2594	1.78706e+10	350416966	0,0131110927289271	350416966	0,00384052863747128	2742	0,0189243027888446	368811579	1.42127e+10	338460448	1.24881e+09	0,0359005270830997	1.40887e+10	0	0,00705584834269609
2632	2.67032e+09	354459751	0,0173484826248336	354459751	0,00361343855566001	2776	0,0338645418326693	374431556	3.97955e+09	342080421	0	0,0251766289110687	0	0	0,00439180710797089
2670	7.80555e+09	358502535	0,0263235839566228	358502535	0,0034216474502961	2810	0,0361885790172643	380051534	5.96933e+09	345700395	7.74264e+10	0,0380453067175059	0	7.91025e+09	0,00297291558078029
2708	8.01096e+09	36254532	0,0104934104317708	36254532	0,00428529574070784	2844	0,0434926958831341	385671511	1.43548e+10	349320369	8.7417e+10	0,0420825389705058	1.35136e+10	0	0,00208490183587189
2746	6.5731e+09	366588105	0,0235191149512086	366588105	0,00375228119635291	2878	0,0295484727755644	391291489	9.94888e+08	352940342	0,00307208152255357	0,0262700459795895	0	0	0,00328178992683539
2784	2.81411e+10	370630889	0,0156687364412863	370630889	0,00329104123744092	2912	0,00962815405046481	396911466	1.25072e+10	356560316	0,0024976272541086	0,0272933722103847	0	0	0,00251925638501187
2822	0	374673674	0,0144372783575578	374673674	0,00263683354061677	2946	0,00464807436918991	402531444	1.22229e+10	36018029	9.99051e+10	0,0329847482337109	0	2.50491e+10	0,00281847840775275
2860	5.54605e+09	378716459	0,00999308889179446	378716459	0,00206734338726625	2980	0,0571049136786189	408151421	1.27914e+09	363800263	0	0,0433021195469328	4.60038e+09	7.91025e+09	0,00321422366363584
2898	2.67032e+09	382759243	0,0145280033301402	382759243	0,00116839612040716	3014	0,00232403718459495	413771399	0	367420237	0	0,0283166984411798	0	1.71389e+10	0,00441111175459933
2936	4.10818e+09	386802028	0,0100131017533935	386802028	0,00264154007080975	3048	0,00166002656042497	419391376	9.5225e+09	371040211	0	0,051012111696759	0	5.93268e+09	0,00237447153529855
2974	1.62273e+10	390844813	0,0113192745204251	390844813	0,00186496258896813	3082	0,0292164674634794	425011354	7.24847e+09	374660184	1.74834e+10	0,0164853650330829	0	1.58205e+10	0,00233586224204166
3012	5.54605e+09	394887598	0,0090258005811735	394887598	0,00158257077738936	3116	0	430631331	3.55317e+09	378280158	0	0,0287512616350791	0	0	0,00295361093415185
3050	5.75146e+09	398930382	0,0107002100016277	398930382	0,00184378320309972	3150	0,0102921646746348	436251308	8.38548e+09	381900132	3.24692e+10	0,0288073343052596	2.87524e+08	1.84572e+10	0,00132236829404838
3088	3.08114e+08	402973167	0,00718595150483377	402973167	0,0033534027624979	3184	0	441871286	2.55828e+09	385520105	0	0,0192889985421106	0	1.25246e+10	0,00263508426478253
3126	2.87573e+09	407015952	0,00665094100475239	407015952	0,0020426341037531	3218	0,00365205843293493	447491263	0	389140079	6.74359e+10	0,0245177750364472	0	0	0,00226829597884211
3164	0	411058736	0,00524336973895223	411058736	0,00230502316201171	3252	0	453111241	0	392760053	0	0,0252467197487944	0	0	0,00352309800969093
3202	0	415101521	0,0087069289863619	415101521	0,00117074938550365	3286	0,0215803452855246	458731218	3.97955e+09	396380026	0	0,0218963777055063	0	0	0,00311770043049362
3240	0	419144306	0,00866690326316379	419144306	0,00135430406302985	3320	0,00597609561752988	464351196	4.54806e+09	4000	0	0,00520074015924638	2.01267e+09	0	0,00509642670990908
3278	4.31359e+09	423187091	0,0054021384409714	423187091	0,00116486622276243	3354	0,00730411686586985	469971173	1.42127e+09
3316	0	427229875	0,0039425337350137	427229875	0,00176377218981907	3388	0,00298804780876494	475591151	4.69018e+09
3354	3.69737e+09	43127266	0,00381578561155302	43127266	0,00134842090028863	3422	0,00962815405046481	481211128	0
3392	0	435315445	0,00715393092627529	435315445	0,00140254599750789	3456	0,00365205843293493	486831106	0
3430	0	439358229	0,00183451231324665	439358229	0,00143666834140699	3490	0,0156042496679947	492451083	0
3468	0	443401014	0,00679369941749231	443401014	0,0017567123945296	3524	0,00298804780876494	498071061	0
3506	2.67032e+09	447443799	0,00949810411491118	447443799	0,00159904363306479	3558	0,00763612217795485	503691038	4.12168e+09
3544	2.05409e+09	451486584	0,00464832065407369	451486584	0,0013319480446132	3592	0,0106241699867198	509311016	0
3582	0	455529368	0,00647482782268071	455529368	0,00197085951831017	3626	0	514930993	0
3620	0	459572153	0,00256431466622549	459572153	0,00182378044977956	3660	0	520550971	0
3658	0	463614938	0,00567564754949181	463614938	0,00148491027588503	3694	0,0049800796812749	526170948	0
3696	2.05409e+08	467657722	0,00436814059168692	467657722	0,00139077967202544	3728	0	531790926	0
3734	0	471700507	0,0031793766127031	471700507	0,00111544765573614	3762	0,0152722443559097	537410903	3.26892e+09
3772	3.90278e+09	475743292	0,00262035067870285	475743292	0,00140960579279736	3796	0	543030881	0
3810	0	479786076	0,00362766471252191	479786076	9.00124e+09	3830	0,00830013280212483	548650858	2.55828e+09
3848	2.87573e+09	483828861	0,00594648827646568	483828861	6.68327e+09	3864	0	554270836	0
3886	0	487871646	0,00341419418879867	487871646	0,00110603459535018	3898	0	559890813	0
3924	0	491914431	0,00237886214874092	491914431	6.25969e+10	3932	0	565510791	0
3962	0	495957215	0,0035249320229801	495957215	0,00110250469770545	3966	0	571130768	0
4000	1.64327e+09	5000	0	5000	9.17773e+09	4000	0	576750746	0
